# Supplementary material for: An Explainable Machine Learning Approach to Explain the Effects of Training and Match Load on Ultra-Short-Term Heart Rate Variability in Semi-Professional Basketball Players
Source: Sensors (Basel). 2025 Nov 13;25(22):6928. doi: 10.3390/s25226928 (PMC12656197; doi:10.3390/s25226928)
Supplement: Supplementary file 1 [file sensors-25-06928-s001.zip]

Archive with 4 entries (3 files):
- sensors-3911002-supplementary/
- sensors-3911002-supplementary/Figure S1.png
- sensors-3911002-supplementary/Figure S2.png
- sensors-3911002-supplementary/Figure S3.png
